# Supplementary material for: Folate as a potential treatment for lethal ventricular arrhythmias in TANGO2-deficiency disorder
Source: JCI Insight. 2024 Jun 10;9(11):e171005. doi: 10.1172/jci.insight.171005 (PMC11382877; doi:10.1172/jci.insight.171005)
Supplement: Supporting data values [file jciinsight-9-171005-s060.xlsx]

## Sheet: Fig. 2C
Ad-WT	Ad-GFP	Control
139.546	0	1.49078
131.009	0	0.654588
154.37	0	0.854637

## Sheet: Fig. 2G and Suppl Fig. 2
	Control iPSC											TAN016 iPSC											TAN002 iPSC											TAN002c iPSC											Control iPSC-CM
MYL2	1.13353		1.07738		0.78909							0.940433		1.44775		1.37864							0.559212		0.980732		0.718982							0.455708		0.629029		0.370927							254075		311664		261480
MYH7	0.610137		1.23293		1.15693							0.527487		0.554632		0.373474							0.949997		4.7965		0.939806							0.595539		0.924461		0.805632							72081.8		91377.8		78875.2
MYH6	0.993957		1.14075		0.865297							0.365831		0.591951		0.315034							0.399032		0.432839		0.375436							0.0888778		0.255957		0.153722							100.005		101.86		137.527
SCN5A	1.03969		0.935945		1.02437							1.31664		1.62778		1.69978							0.798004		1.99086		0.810545							2.37691		1.21878		2.23521							300.013		385.151		396.241
KCNIP2	0.993561		0.975927		1.03051							1.73328		1.81788		1.54658							1.27259		1.91485		1.42537							1.93829		1.48118		1.41988							670.549		928.207		987.993
KCNJ2	1.72922		0.608356		0.662423							5.2202		5.25693		5.80324							2.34359		6.03681		3.16773							1.8639		0.910945		1.46195							369.899		400.278		469.486
RYR2	1.32419		0.524613		1.1512							2.32115		4.71937		3.12798							0.959616		0.674669		1.13762							1.74678		1.24178		1.8377							2587.09		2831.3		2882.67
ATP2A2	1.49131		0.678907		0.829786							2.33773		2.53957		3.1395							1.25475		1.24678		1.0158							4.72929		1.35717		2.92648							281.041		343.102		281.916

## Sheet: Fig. 3B
FPD				cFPD
Control	Ad-WT	Ad-GFP		Control	Ad-WT	Ad-GFP
445.35	247.714	599.342		434.351	300.25	510.571
424.325	241.114	757.332		309.84	279.752	627.918
477.244	499.811	678.105		329.311	453.349	558.41
561.693	308.826	578.667		388.598	288.841	478.842
456.714	638.311	730.35		334.021	573.419	598.13
420.206	758.929	617.111		310.503	660.038	554.117
487.322	587.853	648.415		348.627	537.621	568.894
466.286	505.606			338.964	464.312
471.05		488.943		637.33		410.569
457.275	614.1	754.689		334.774	519.527	692.246
449.225	496.114	766.812		330.303	464.084	658.112
523.054	416.116	485.775		418.429	356.121	440.461
	368.209	358.545			334.979	293.456
	559.293	721.277			494.711	590.763
	352.25	372.159			316.772	352.3
	242.789	505.744			280.702	467.559

## Sheet: Fig. 3C
Control	Ad-WT	Ad-GFP
0	0	15.7895
0	0	50
0	0	50
0	0	15
0	0	50
0	0	50
0	0	48
0	0	31.8182
0	0	33.3333
0	0	33.3333
0	0	22.2222
0	0	23.8095
	0	48.1481
	0	33.3333
	0	43.4783
	0	50
	0	50
	0	50
	0	50
	0	33.3333
	0	50
	0	18.75
	0	50
	0	33.3333
	0	50
	0	50
	0	23.8095
	0	51.6129
	0	48.1482
	0	48.3871
	0	50
	0	32.5
	0	50
	0	19
	0	16
	0	16
	0	20
	0	14
	0
	0
	0
	0
	0
	0
	0
	0
	0
	0
	0
	0
	0
	0
	0
	0
	0
	0
	0
	0
	0
	0
	0
	0
	0
	0
	0
	0
	0
	0
	0
	0
	0
	0
	0
	0
	0
	0
	0
	0

## Sheet: Fig. 3E
FPD				cFPD
002c	002			002c	002
717.233	703.2			478.517	470.745
730.15	750.8			492.024	439.071
764.4	714.1			458.647	478.042
626.04	728			329.8	536.395
602.433	704.08			385.207	518.771
719.58	712.743			335.675	502.291
692.89	719.6			464.811	530.206
602.9	728.4			451.644	536.69
634.67	775.6			358.928	537.279
711.49	729.2			378.298	536.248
651.817	727.8			445.256	551.04
724.333	694.267			404.39	523.53
658.05	742.88			489.062	480.534
613.15	762.8			389.64	529.393
606.575	751.2			302.539	479.742
741.292	716.64			364.748	507.758
667.35	720.5			488.61	497.322
732.6	742.9			421.442	498.667
729.025	701.6			499.233	522.534
745.417	740.8			446.011	543.76
761.65	707.6			525.723	520.92
811.783	741.467			461.68	487.77
755.66	738			559.244	570.57
748.614	707			501.954	532.71
	754				537.28
	723				487.03
	678				485.56
	710				490.71
	676				555.55
	786				427.3
	754				451.66
	691				555.38
	801				655.976
	768.092				300.351
	938.179				477.915
	968.964				498.59
	959.957				499.326
	851.564				441.339
	998.581				504.87

## Sheet: Fig. 3F
002c	002
0	80
0	33.3333
0	22.2222
0	40
0	33.3333
0	22.2222
0	14.2857
0	75
0	40
0	28.5714
0	11.1111
0	11.1111
0	25
0	90.9091
0	90.9091
0	50
0	9.09091
0	11.1111
0	22.2222
0	9.09091
0	42.8571
0	91.6667
0	58.3333
0	12.5
0	7.69231
0	12.5
0	11.1111
0	11.1111
0	40
0	11.1111
0	42.8571
0	80
0	80
0	80
0	60
0	16.6667
0	80
0	42.8571
0	60
0	50
0	80
0	25
0	25
0	80
0	80
0	25
0	50
0	80
	37.5
	80
	14.2857
	37.5
	28.5714
	66.6667
	66.6667
	25
	80
	12.5
	50
	50
	50
	53.8462
	50
	50
	46.1538
	50
	50
	50
	50
	50
	50
	50
	46.1538
	53.8462
	50
	50
	50
	45.4545
	50
	40

## Sheet: Fig. 4
Patient ID	Current age	#yrs off carnitine	#cardiac crisis off carnitine	# years on carnitine	# cardiac crisis on carnitine		#yrs off CoQ10	#cardiac crisis off CoQ10	# years on CoQ10	#cardiac crisis on CoQ10		#yrs off B1	#cardiac crisis off B1	# years on B1	#cardiac crisis on B1		#yrs off B2	#cardiac crisis off B2	# years on B2	#cardiac crisis on B2		#yrs off B-complex or MVI	#cardiac crisis off B-complex or MVI	# years on B-complex or or MVI	#cardiac crisis on B-complex or or MVI		#yrs off folate	#cardiac crisis off folate	# years on folate	#crisis crisis on folate
1	4.26027	2.1	0	0	0		2.1	0	0	0		2.1	0	0	0		2.1	0	0	0		1.52	0	0.58	0		2.1	0	0	0
2	22.4904	19	0	1.5	0		20.5	0	0	0		19	0	1.5	0		20.5	0	0	0		20.5	0	0	0		17	0	3.49315	0
3	14.4603	11	0	1.5	0		12.5	0	0	0		11	0	1.5	0		12.5	0	0	0		12.5	0	0	0		9	0	3.46301	0
4	26.1781	23	0	1.2	0		24.2	0	0	0		23	0	1.2	0		24.2	0	0	0		24.2	0	0	0		21	0	3.18082	0
5	17.5726	8.9	1	0	0		8.9	1	0	0		8.9	1	0	0		8.9	1	0	0		8.9	1	0	0		8.90137	1	0	0
6	19.7562	4.1	1	0	0		4.1	1	0	0		4.1	1	0	0		4.1	1	0	0		3.2	1	0.9	0		4.09863	1	0	0
7	19.1178	7.6	0	11.5178	0		7.6	0	11.5178	0		7.7	0	11.4178	0		7.6	0	11.5	0		18.7	0	0.9	0		19.6	0	0	0
8	16.3671	5.8	1	10.5671	0		5.8	1	10.5671	0		5.8	1	10.5671	0		5.8	1	8.6	0		14.4	1	0	0		14.4	1	0	0
9	19.1178	7.6	1	0	0		7.6	1	0	0		7.6	1	0	0		7.6	1	0	0		7.6	1	0	0		7.60822	1	0	0
10	17.9644	4	0	13.9644	0		4	0	13.9644	0		16	0	0	0		16	0	0	0		4	0	14	0		16	0	0	0
11	19.6274	17.6	2	0	0		3	0	14.6	2		17.6	2	0	0		17.6	2	0	0		17.6	2	0	0		17.6	2	0	0
12	23.611	22.1	1	0	0		1.2	1	20.9	0		22.1	1	0	0		22.1	1	0	0		22.1	1	0	0		22.1	1	0	0
13	17.6274	16.2	0	0	0		17.6	0	0	0		17.6	0	0	0		16.2	0	0	0		16.2	0	0	0		16.2	0	0	0
14	11.0356	7	0	2	0		7	0	2	0		5.33	0	3.67	0		5.33	0	3.67	0		9	0	0	0		9.5	0	0	0
15	8.06027	5.6	0	0	0		5.6	0	0	0		5.6	0	0	0		5.6	0	0	0		5.6	0	0	0		5.6	0	0	0
16	20.0164	15.4	0	0	0		15.4	0	0	0		15.4	0	0	0		15.4	0	0	0		11	0	9	0		15.4	0	0	0
17	29.5205	1.6	1	0	0		1.6	1	0	0		1.6	1	0	0		1.6	1	0	0		1.6	1	0	0		1.6	1	0	0
18	32.4274	31.9	0	0	0		31.9	0	0	0		31.9	0	0	0		31.9	0	0	0		31.9	0	0	0		31.9	0	0	0
19	13.5096	5.4	1	0	0		5.4	1	0	0		5.4	1	0	0		5.4	1	0	0		5.4	1	0	0		5.4	1	0	0
20	24.5973	22.6	0	0	0		22.6	0	0	0		22.6	0	0	0		22.6	0	0	0		22.6	0	0	0		18	0	4.6	0
21	9.64658	0.74	1	4.16	0		0.74	1	4.16	0		4.9	1	0	0		0.74	1	4.16	0		4.5	1	0.4	0		4.9	1	0	0
22	12.7534	7.26	1	5.49342	2		7.5	2	5.25342	1		10.3	3	0	0		10.3	3	0	0		10.76	3	0.68	0		9.74	3	0.56	0
23	20.9863	16.71	4	0	0		16.7	4	0.01	0		16.71	4	0	0		16.7	4	0.01	0		16.7	4	0.01	0		16	4	0.673973	0
24	10.8986	7	1	3.89863	2		7.5	2	3.39863	1		8.9	3	0	0		7.5	2	1.4	1		8.16	3	0.73	0		8.9	3	0	0
25	11.0877	9.1	0	0	0		9.1	0	0	0		9.1	0	0	0		9.1	0	0	0		3.5	0	5.6	0		9.1	0	0	0
26	4.02466	2.1	0	0	0		2.1	0	0	0		2.1	0	0	0		2.1	0	0	0		1.25	0	0.75	0		2.1	0	0	0
27	10.1507	8.2	0	0	0		8.2	0	0	0		8.2	0	0	0		8.2	0	0	0		8.2	0	0	0		8.2	0	0	0
28	6.23014	2.5	0	0.01	0		2.2	0	0.3	0		2.5	0	0	0		2.5	0	0	0		2.4	0	0.1	0		2.5	0	0	0
29	23.337	18.4	0	0	0		18.4	0	0	0		18.4	0	0	0		18.4	0	0	0		18.4	0	0	0		18.4	0	0	0
30	9.86301	5.3	0	0	0		5.3	0	0	0		5.3	0	0	0		5.3	0	0	0		5.3	0	0	0		5.3	0	0	0
31	15.0849	13	0	0	0		13	0	0	0		13	0	0	0		13	0	0	0		13	0	0	0		13	0	0	0
32	6.52055	4.4	1	2.1	0		4.4	1	2.1	0		4.4	1	2.1	0		4.4	1	2.1	0		5.4	1	1.1	0		6.5	1	0	0
33	8.63288	6.5	2	2.1	0		6.5	2	2.1	0		6.5	2	2.1	0		6.5	2	2.1	0		7.5	2	1.1	0		8.6	2	0	0
34	11.9452	3.3	0	0	0		3.3	0	0	0		3.3	0	0	0		3.3	0	0	0		3.3	0	0	0		3.3	0	0	0
35	8.93973	2.5	0	0	0		2.5	0	0	0		2.5	0	0	0		2.5	0	0	0		2.5	0	0	0		2.5	0	0	0
36	7.4411	0.84	0	0	0		0.84	0	0	0		0.84	0	0	0		0.84	0	0	0		0.84	0	0	0		0.84	0	0	0
37	25.7973	7.8	1	17.9973	2		21.5	1	0	0		21.5	1	0	0		21.5	1	0	0		24.65	1	0.44	0		21.5	1	0	0
38	8.78082	6.8	0	0	0		6.8	0	0	0		6.8	0	0	0		6.8	0	0	0		3.7	0	3.1	0		6.8	0	0	0
39	6.63288	4.6	0	0	0		4.6	0	0	0		4.6	0	0	0		4.6	0	0	0		1.5	0	3.1	0		4.6	0	0	0
40	11.1863	5.25	0	5.9363	0		5.25	0	5.9363	0		9.9	0	0	0		5.58	0	4.32	0		7	0	2	0		9.9	0	0	0
41	22.0795	16	0	6.07945	0		16	0	6.07945	0		20.1	0	0	0		20.1	0	0	0		18	0	4.1	0		20.1	0	0	0
42	6.25205	2.56	1	0	0		2.56	1	0	0		2.6	1	0	0		2.6	1	0	0		2.56	1	0.04	0		2.6	1	0	0
43	7.93699	0.76	0	7.17699	0		0.8	0	7.13699	0		5.9	0	0	0		5.9	0	0	0		0.75	0	7.18699	0		5.9	0	0	0
44	9.38904	1.88	3	7.50904	0		1.9	3	7.48904	0		0.5	3	6.9	0		0.5	3	6.9	0		2.45	3	6.93904	0		7.4	3	0	0
45	5.51781	1.2	0	0	0		1.2	0	0	0		1.2	0	0	0		1.2	0	0	0		1.2	0	0	0		1.2	0	0	0
46	8.1726	4.51	1	2.19	0		4.51	1	2.19	0		6.7	1	0	0		6.7	1	0	0		4.51	1	2.19	0		6.7	1	0	0
47	11.1288	5	1	4.1	0		5	1	4.1	0		5.11	0	3.99	1		5.11	0	3.99	1		9	1	0.1	0		9.1	1	0	0
48	9.21096	4.6	1	0	0		4.6	1	0	0		4.6	1	0	0		4.6	1	0	0		2.48	1	2.12	0		4.6	1	0	0
49	5.4137	4.7	0	0	0		4.7	0	0	0		4.7	0	0	0		4.7	0	0	0		2	0	2.7	0		4.7	0	0	0
50	7.91781	1.53	0	2.79	2		1.53	0	2.79	2		1.6	0	2.72	2		1.6	0	2.72	2		4.32	2	0	0		4.32	2	0	0
51	17.5671	6.7	0	10.8671	0		15.3	0	0	0		15.3	0	0	0		15.3	0	0	0		12	0	5.56712	0		15.3	0	0	0
52	23.9534	4.5	0	17.5	0		22	0	0	0		22	0	0	0		22	0	0	0		8.5	0	13.5	0		22	0	0	0
53	28.0986	24	0	1.79	0		25.8	0	0	0		26.1	0	0	0		26.1	0	0	0		24.31	0	1.79	0		26.1	0	0	0
54	20	20	1	0	0		20	1	0	0		20	1	0	0		20	1	0	0		20	1	0	0		20	1	0	0
55	6	6	1	0	0		6	1	0	0		6	1	0	0		6	1	0	0		6	1	0	0		6	1	0	0
56	7	7	1	0	0		7	1	0	0		7	1	0	0		7	1	0	0		7	1	0	0		7	1	0	0
57	7	2.99	2	4.01	1		2.99	2	4.01	1		7	3	0	0		2.99	2	4.01	1		7	3	0	0		7	3	0	0
58	7	7	3	0	0		0.88	1	6.16	2		7	3	0	0		1	1	6.16	2		6.54	3	0	0		7	3	0	0
59	5.80822	4.2	0	0	0		0.64	0	3.56	0		4.2	0	0	0		4.2	0	0	0		3	0	1.2	0		4.2	0	0	0
60	3.68493	2.4	1	0	0		2.4	1	0	0		2.4	1	0	0		1.4	1	0.99	0		2.1	1	0.3	0		2.4	1	0	0
61	15.4767	13.5	1	0.4	0		13.9	1	0	0		13.9	1	0	0		13.9	1	0	0		13	1	0.9	0		13.9	1	0	0
62	12.526	11	0	0	0		11	0	0	0		11	0	0	0		11	0	0	0		7	0	4	0		11	0	0	0
63	2.9726	1.41	0	0	0		1.4	0	0.01	0		1.6	0	0.01	0		1.42	0	0.18	0		1.4	0	0.01	0		1.6	0	0	0
64	8.9863	7.4	0	0	0		7.4	0	0	0		7.4	0	0	0		U	U	U	U		7.4	0	0	0		7.4	0	0	0
65	11.6493	1.4	0	8.7	0		10	0	0.1	0		10.1	0	0	0		1.4	0	8.7	0		10.1	0	0	0		10.1	0	0	0
66	4.82192	2.5	0	0.8	0		2.5	0	0.8	0		3.3	0	0	0		3.3	0	0	0		3.3	0	0	0		3.3	0	0	0
67	6.30959	4.8	0	0	0		4.8	0	0	0		4.65	0	0.15	0		3.31	0	1.49	0		4.8	0	0	0		4.8	0	0	0
68	12.1753	8.74	0	1.86	0		8.74	0	1.86	0		8.74	0	1.86	0		8.74	0	1.86	0		10.6	0	0	0		10.6	0	0	0
69	3.46575	0.46	1	0	0		0.46	1	0	0		0.46	1	0	0		0.46	1	0	0		0.46	1	0	0		0.46	1	0	0
70	1.52329	0.05	0	0.01	0		0.05	0	0.01	0		0.05	0	0.01	0		0.05	0	0.01	0		0.05	0	0	0		0.6	0	0	0
71	4.78904	3.2	0	0	0		3.2	0	0	0		3.2	0	0	0		3.2	0	0	0		3	0	0.2	0		3.2	0	0	0
72	11.6274	0.54	1	8.86	2		9.4	3	0	0		9.4	3	0	0		9.4	3	0	0		9.4	3	0	0		9.4	3	0	0
73	12.0027	4.4	0	6.2	0		10.6	0	0	0		10.6	0	0	0		6	0	4.6	0		10.6	0	0	0		10.6	0	0	0
74	9.95068	3.6	0	5	0		8.6	0	0	0		8.6	0	0	0		5.6	0	3	0		8.6	0	0	0		8.6	0	0	0
75	17.589	16.2	1	0	0		16.2	1	0	0		12.2	1	4	0		16.2	1	0	0		12	1	4.1	0		16.2	1	0	0
76	3.50685	2.08219	0	1.42466	0		2.1	0	1.40685	0		2.1	0	1.40685	0		2.1	0	1.40685	0		2.1	0	1.40685	0		2.1	0	1.40685	0
77	14.589	0.75	0	13.839	0		0.75	0	13.839	0		14.6	0	-0.0109589	0		0.75	0	13.839	0		0.75	0	13.839	0		14.1	0	0	0
78	30.0685	1.3	0	28.7685	0		4	0	26.0685	0		1.3	0	28.7685	0		4	0	26.0685	0		16	0	14.0685	0		30.1	0	0	0
79	16.9178	2.75	0	14.1678	0		16.4	0	0	0		16.9	0	0.0178082	0		2.75	0	14.1678	0		2.75	0	14.1678	0		16.4	0	0	0
80	28.9589	29	1	0	0		27.3	1	1.6589	0		27.3	1	1.6589	0		27.3	1	1.6589	0		20.3	1	8.6589	0		27.3	1	1.6589	0

## Sheet: Fig. 5B
Time (hr)	Ad-GFP+Vehicle						Ad-GFP+Folate						1mM MTX+Folate
0	0.5	0.48	0.318182	0.333333	0.333333		0.222222	0.238095	0.481481	0.333333	0.434783	0.5	0.5	0.5	0.5	0.333333	0.5
12		0.5	0.285714	0.409091	0.434783		0	0	0	0	0	0	0.5	0.5	0.5	0.5	0.5

## Sheet: Fig. 5C
Time (hr)	Vehicle						Folate							1mM MTX+Folate
0	18	25	22	21	21		27	21	27	18	23	24		20	20	16	18	24
12		24	21	22	23		33	21	27	27	30	27		20	20	20	24	20

## Sheet: Fig. 5D
FPD
Time (hr)	Vehicle						Folate						Folate+MTX
0	574.4	644.4	730.424	648.8	573.733		540.267	710	603.06	840.733	569.928	561.9	639.2	630.4	733	711.2	687
12	741.24	724.229	612.8	623.429			619.12	701.2	801.84	948.343	639.105	661.95	689.2	667	794	770.8	727.2
cFPD
Time (hr)	Vehicle						Folate						Folate+MTX
0	384.522	481.303	522.796	457.229	404.327		414.011	500.358	462.131	562.815	414.011	414.011	443.197	437.095	471.803	476.101	506.186
12	546.15	510.386	438.607	452.876			507.258	494.157	614.458	726.724	507.258	507.258	477.865	462.472	550.529	567.93	504.212

[truncated: 25 more sheets: Fig. 5E, Fig. 5F, Fig. 5G, Suppl Fig. 4B, Suppl Fig. 4C, Suppl Fig. 4D, Suppl Fig. 4E, Suppl Fig. 4F, Suppl Fig. 4G, Suppl Fig. 5A, Suppl Fig. 5B, Suppl Fig. 5C, Suppl Fig. 5D, Suppl Fig. 5E, Suppl Fig. 5F, Suppl Fig. 5G, Suppl Fig. 5H, Suppl Fig. 6A, Suppl Fig. 6B, Suppl Fig. 6C …]
